# Supplementary material for: PAM50 Intrinsic Subtypes and Immunity Status in Prognosis of Triple-Negative Breast Cancer: A Retrospective Cohort Study
Source: Cancers (Basel). 2025 Dec 16;17(24):4010. doi: 10.3390/cancers17244010 (PMC12731632; doi:10.3390/cancers17244010)
Supplement: Supplementary file 1 [file cancers-17-04010-s001.zip]

Archive with 2 entries (2 files):
- cancers-4005755-Supplementary Materials 1.pdf
- cancers-4005755-Supplementary Materials 2.pdf
